# Supplementary material for: Deformable Nanovesicle-Loaded Gel for Buccal Insulin Delivery
Source: Pharmaceutics. 2022 Oct 22;14(11):2262. doi: 10.3390/pharmaceutics14112262 (PMC9699007; doi:10.3390/pharmaceutics14112262)
Supplement: Supplementary file 1 [file pharmaceutics-14-02262-s001.zip]

Archive with 1 entries (1 files):
- pharmaceutics-1940217-supplementary.pdf
